# Supplementary material for: On the Angular Distribution of the H+Li2 Cross Sections: a Converged Time-Independent Quantum Scattering Study
Source: Sci Rep. 2018 Jan 18;8:1044. doi: 10.1038/s41598-018-19233-0 (PMC5773505; doi:10.1038/s41598-018-19233-0)
Supplement: Supplementary file 1 — Dataset 1 [file 41598_2018_19233_MOESM1_ESM.zip]

Archive with 6 entries (5 files):
- CS/
- CS/README.txt
- CS/cs.f
- CS/dcs2ics.f
- CS/djmn.f90
- CS/input_cs
