# Supplementary material for: On the Angular Distribution of the H+Li2 Cross Sections: a Converged Time-Independent Quantum Scattering Study
Source: Sci Rep. 2018 Jan 18;8:1044. doi: 10.1038/s41598-018-19233-0 (PMC5773505; doi:10.1038/s41598-018-19233-0)
Supplement: Supplementary file 1 — Dataset 1 [file 41598_2018_19233_MOESM1_ESM.zip › CS/README.txt]

README file for the Cross Section Calculation Program
-------------------------------------------------------------------

1. In order to calculate the integral and the differential cross
sections for an A+BC reaction, gather inside a same directory
all ABC program outputs, naming each file after the (J,P,p) triple
as follows:
J=0,P=+1,p=+1 ---> 0++.new
J=0,P=+1,p=-1 ---> 0+-.new
J=0,P=-1,p=+1 ---> 0-+.new
J=0,P=-1,p=-1 ---> 0--.new
J=1,P=+1,p=+1 ---> 1++.new
J=1,P=+1,p=-1 ---> 1+-.new
J=1,P=-1,p=+1 ---> 1-+.new
J=1,P=-1,p=-1 ---> 1--.new
J=2,P=+1,p=+1 ---> 2++.new
J=2,P=+1,p=-1 ---> 2+-.new
J=2,P=-1,p=+1 ---> 2-+.new
J=2,P=-1,p=-1 ---> 2--.new
              .
              .
              .

2. Fill the input_cs file with the most suitable input parameters.

3. Run the following comands (or equivalent, depending on the 
FORTRAN compiler used) on a terminal: 
>>    ifort -O3 -o cs.x cs.f djmn.f90 -llapack -lblas
>>    ./cs.x

4. Reaction ICS/DCS will be written in file int.dat/diff.dat.

5. In order to verify if diff.dat is consistent with int.dat, i.e., 
if Wigner small d-matrix elements were calculated correctly, run:
>>    ifort -o dcs2ics.x dcs2ics.f
>>    ./dcs2ics.x 


6. Reaction ICS obtained by integrating the DCS over the scattering 
angle theta (using a rectangular rule for approximation) will be  
written in file ics.dat, which should be nearly the same as the 
int.dat data yielded directly by program cs.f.
