# Supplementary material for: On the Angular Distribution of the H+Li2 Cross Sections: a Converged Time-Independent Quantum Scattering Study
Source: Sci Rep. 2018 Jan 18;8:1044. doi: 10.1038/s41598-018-19233-0 (PMC5773505; doi:10.1038/s41598-018-19233-0)
Supplement: Supplementary file 1 — Dataset 1 [file 41598_2018_19233_MOESM1_ESM.zip › CS/cs.f]

      module input

      implicit none
      integer(kind=8)Jmax,v0,j0,vfmax,jfmax,kmax,NNRG
      real(kind=8)mA,mB,mC,Erovib,ENRG0,DNRG,ntheta
     
      include 'input_cs'
      end module input


!!!!!!!!!!!!!!!!!!!!!!!!!!!!!!!!!!!!!!!!!!!!!!!!!!!!!!!!!!!!!!!!!!!!!!
!********************************************************************!
! PROGRAM CROSS SECTION CALCULATES THE ICS AND THE DCS               !
!********************************************************************!
!!!!!!!!!!!!!!!!!!!!!!!!!!!!!!!!!!!!!!!!!!!!!!!!!!!!!!!!!!!!!!!!!!!!!!

      program cross section


      use input
      integer(kind=8)n,l,J,ki,vf,jf,kf,Jmin,
     &               nE,nJ,nki,nvf,njf,nkf,zero
      real(kind=8)pi,hbar,M,mu,delta,sigma,
     &            E,Etrans,theta,dtheta,X  
      real(kind=8)dJkikf(160000000) ! overestimated dimension: pay attention to the parameters appearing in DJMN CALCULATION
      complex(kind=8)F,S,
     &        Smaismais(NNRG,Jmax+1,kmax+1,vfmax+1,jfmax+1,kmax+1),     !
     &        Smaismenos(NNRG,Jmax+1,kmax+1,vfmax+1,jfmax+1,kmax+1),    !!  
     &        Smenosmais(NNRG,Jmax+1,kmax+1,vfmax+1,jfmax+1,kmax+1),    !!!    (nE,nJ,nki,nvf,njf,nkf)
     &        Smenosmenos(NNRG,Jmax+1,kmax+1,vfmax+1,jfmax+1,kmax+1)    !!            

     

      zero=0
      pi=dacos(-1.0d0)
      hbar=1.05457168d-34 ! J.s
      M = mA+mB+mC ! total mass
      mu = (mA*(mB+mC))/M ! reactant reduced mass in Kg


      if(mod(j0,2).eq.0)then 
      call leiturapar(Smaismais,Smenosmais)
      elseif(mod(j0,2).eq.1)then
      call leituraimpar(Smaismenos,Smenosmenos)      
      endif


      open(unit=986,file='int.dat',status='unknown')

!------------------INTEGRAL CROSS SECTION CALCULATION---------------!

      do n=1,NNRG,1

      E = ENRG0 + (n-1)*DNRG
      Etrans=(E-Erovib)*1.60217733d-19 ! electron-volt to J conversion


      sigma=0.0d0

      			do J=0,Jmax,1

      do vf=0,vfmax,1 
      do jf=0,jfmax,1
      do ki=-1*min(j0,J,kmax),min(j0,J,kmax),1
      do kf=-1*min(jf,J,kmax),min(jf,J,kmax),1         
                                                  

!%%%%%%%%%%%%%%%%%%%%%%%%%%%%%%%%%%%%%%%%%%%%%%%%%%%%%%%%%%%%%%%%%%%%!       
!Transformation to index the S matrices with natural numbers         %
      nE=1+nint((E-ENRG0)/DNRG)    !                                 %
      nJ=J+1                       !                                 %
      nki=abs(ki)+1                !                                 %
      nvf=vf+1                     !                                 %
      njf=jf+1                     !                                 %
      nkf=abs(kf)+1                !                                 %
!%%%%%%%%%%%%%%%%%%%%%%%%%%%%%%%%%%%%%%%%%%%%%%%%%%%%%%%%%%%%%%%%%%%%!

cccccccccccccccccccccccccccccccccccccccccccccccccccccccccccccccccccccccccc
!             Conversion of the parity-adapted S-matrix elements to the  !
!          helicity-representation S-matrix elements!                    !
cccccccccccccccccccccccccccccccccccccccccccccccccccccccccccccccccccccccccc
      if (((ki.ge.0).and.(kf.ge.0)).or.((ki.le.0).and.(kf.le.0))) then   !
                                                                         !
                                                                         !
      	if (mod(j0,2).eq.0) then          !!!!!!!!!!!!!!!!!!!!!!!!!!!!!!!!!! p=+1 --> (j0 even)
      S = 0.5d0*dsqrt((1.0d0+delta(ki,zero))*(1.0d0+delta(kf,zero)))*    !
     & (Smaismais(nE,nJ,nki,nvf,njf,nkf)+                                !
     & Smenosmais(nE,nJ,nki,nvf,njf,nkf))                                !
      	elseif (mod(j0,2).eq.1) then      !!!!!!!!!!!!!!!!!!!!!!!!!!!!!!!!!! p=-1 --> (j0 odd)
      S = 0.5d0*dsqrt((1.0d0+delta(ki,zero))*(1.0d0+delta(kf,zero)))*    !
     & (Smaismenos(nE,nJ,nki,nvf,njf,nkf)+                               !
     &  Smenosmenos(nE,nJ,nki,nvf,njf,nkf))                              !
      	endif                                                            !
                                                                         !
                                                                         !
      elseif (((ki.gt.0).and.(kf.lt.0)).or.((ki.lt.0).and.(kf.gt.0)))    !
     &                                                            then   !
                                                                         !
                                                                         !
      	if (mod(j0,2).eq.0) then          !!!!!!!!!!!!!!!!!!!!!!!!!!!!!!!!!! p=+1 --> (j0 even)
      S = ((-1)**J)*0.5d0*dsqrt((1.0d0+delta(ki,zero))*                  !
     &     (1.0d0+delta(kf,zero)))*(Smaismais(nE,nJ,nki,nvf,njf,nkf)-    !
     &      Smenosmais(nE,nJ,nki,nvf,njf,nkf))                           !
      	elseif (mod(j0,2).eq.1) then      !!!!!!!!!!!!!!!!!!!!!!!!!!!!!!!!!! p=-1 --> (j0 odd)
      S = ((-1)**J)*0.5d0*dsqrt((1.0d0+delta(ki,zero))*                  !
     &    (1.0d0+delta(kf,zero)))*(Smaismenos(nE,nJ,nki,nvf,njf,nkf)-    !
     &     Smenosmenos(nE,nJ,nki,nvf,njf,nkf))                           !
      	endif                                                            !
                                                                         !
                                                                         !
      endif                                                              !
cccccccccccccccccccccccccccccccccccccccccccccccccccccccccccccccccccccccccc
!      END OF Conversion of the parity-adapted S-matrix elements to the  !
!          helicity-representation S-matrix elements!                    !
cccccccccccccccccccccccccccccccccccccccccccccccccccccccccccccccccccccccccc


          sigma=((pi*hbar**2.0d0)/(2.0d0*mu*Etrans*(2.0d0*j0+1.0d0)))*
     &        (2.0d0*J+1.0d0)*(abs(S))**2.0d0+sigma


      enddo ! kf
      enddo ! ki
      enddo ! jf
      enddo ! vf

      			enddo ! J
    
      write(986,'(F8.5,T17,E12.5)')Etrans/1.60217733d-19,sigma*1.0d20 ! in eV and Angstrom², respectively
	

      enddo ! n --> E     

!------------END OF INTEGRAL CROSS SECTION CALCULATION---------------!
      close(986,status='keep')

      call write_djmn(dJkikf)


      open(unit=689,file='diff.dat',status='unknown')
!------------------DIFFERENTIAL CROSS SECTION CALCULATION------------!

      do n=1,NNRG,1 


      E = ENRG0 + (n-1)*DNRG
      Etrans=(E-Erovib)*1.60217733d-19 ! electron-volt to J conversion

      l=1

      dtheta = 180.0d0/ntheta          ! theta and dtheta 
      do theta=0.0d0,180.0d0,dtheta    !      are in º

      X=0.0d0

      do vf=0,vfmax,1
      do jf=0,jfmax,1 
      do ki=-1*min(j0,kmax),min(j0,kmax),1
      do kf=-1*min(jf,kmax),min(jf,kmax),1       


      		Jmin=max(abs(ki),abs(kf))
      		F=0.0d0
      			do J=Jmin,Jmax,1

!%%%%%%%%%%%%%%%%%%%%%%%%%%%%%%%%%%%%%%%%%%%%%%%%%%%%%%%%%%%%%%%%%%%%!       
!Transformation to index the S matrices with natural numbers         %
      nE=1+nint((E-ENRG0)/DNRG)    !                                 %
      nJ=J+1                       !                                 %
      nki=abs(ki)+1                !                                 %
      nvf=vf+1                     !                                 %
      njf=jf+1                     !                                 %
      nkf=abs(kf)+1                !                                 %
!%%%%%%%%%%%%%%%%%%%%%%%%%%%%%%%%%%%%%%%%%%%%%%%%%%%%%%%%%%%%%%%%%%%%!

cccccccccccccccccccccccccccccccccccccccccccccccccccccccccccccccccccccccccc
!             Conversion of the parity-adapted S-matrix elements to the  !
!          helicity-representation S-matrix elements!                    !
cccccccccccccccccccccccccccccccccccccccccccccccccccccccccccccccccccccccccc
      if (((ki.ge.0).and.(kf.ge.0)).or.((ki.le.0).and.(kf.le.0))) then   !
                                                                         !
                                                                         !
      	if (mod(j0,2).eq.0) then          !!!!!!!!!!!!!!!!!!!!!!!!!!!!!!!!!! p=+1 --> (j0 even)
      S = 0.5d0*dsqrt((1.0d0+delta(ki,zero))*(1.0d0+delta(kf,zero)))*    !
     & (Smaismais(nE,nJ,nki,nvf,njf,nkf)+                                !
     & Smenosmais(nE,nJ,nki,nvf,njf,nkf))                                !
      	elseif (mod(j0,2).eq.1) then      !!!!!!!!!!!!!!!!!!!!!!!!!!!!!!!!!! p=-1 --> (j0 odd)
      S = 0.5d0*dsqrt((1.0d0+delta(ki,zero))*(1.0d0+delta(kf,zero)))*    !
     & (Smaismenos(nE,nJ,nki,nvf,njf,nkf)+                               !
     &  Smenosmenos(nE,nJ,nki,nvf,njf,nkf))                              !
      	endif                                                            !
                                                                         !
                                                                         !
      elseif (((ki.gt.0).and.(kf.lt.0)).or.((ki.lt.0).and.(kf.gt.0)))    !
     &                                                            then   !
                                                                         !
                                                                         !
      	if (mod(j0,2).eq.0) then          !!!!!!!!!!!!!!!!!!!!!!!!!!!!!!!!!! p=+1 --> (j0 even)
      S = ((-1)**J)*0.5d0*dsqrt((1.0d0+delta(ki,zero))*                  !
     &     (1.0d0+delta(kf,zero)))*(Smaismais(nE,nJ,nki,nvf,njf,nkf)-    !
     &      Smenosmais(nE,nJ,nki,nvf,njf,nkf))                           !
      	elseif (mod(j0,2).eq.1) then      !!!!!!!!!!!!!!!!!!!!!!!!!!!!!!!!!! p=-1 --> (j0 odd)
      S = ((-1)**J)*0.5d0*dsqrt((1.0d0+delta(ki,zero))*                  !
     &    (1.0d0+delta(kf,zero)))*(Smaismenos(nE,nJ,nki,nvf,njf,nkf)-    !
     &     Smenosmenos(nE,nJ,nki,nvf,njf,nkf))                           !
      	endif                                                            !
                                                                         !
                                                                         !
      endif                                                              !
cccccccccccccccccccccccccccccccccccccccccccccccccccccccccccccccccccccccccc
!      END OF Conversion of the parity-adapted S-matrix elements to the  !
!          helicity-representation S-matrix elements!                    !
cccccccccccccccccccccccccccccccccccccccccccccccccccccccccccccccccccccccccc


      		F=(2.0d0*J+1.0d0)*dJkikf(l)*S+F

                l=l+1

      			enddo ! J


            X=((hbar**2.0d0)/(8.0d0*mu*Etrans*(2.0d0*j0+1.0d0)))*
     &        (abs(F))**2.0d0+X


      enddo ! kf
      enddo ! ki
      enddo ! jf
      enddo ! vf

    
      write(689,'(F5.1,T9,F8.5,T25,E12.5)')theta,Etrans/1.60217733d-19,
     &                                    X*1.0d20 ! in º, eV and Angstrom²/sr, respectively


      enddo ! theta
      write(689,*)' '
      enddo ! n --> E     

!------------END OF DIFFERENTIAL CROSS SECTION CALCULATION-----------! 

      close(689,status='keep')

      stop
      end


!-----------------------------------!
!     Kronecker's Delta             !
!-----------------------------------!
      function delta(a,b)           !
                                    !
      implicit none                 !
      real(kind=8)delta             !
      integer(kind=8)a,b            !
                                    !
                                    !
      if (a.eq.b) then              !
      delta=1.0d0                   !
      else                          !
      delta=0.0d0                   !
      endif                         !
                                    !
      return                        !
      end                           !
!-----------------------------------!

!!!!!!!!!!!!!!!!!!!!!!!!!!!!!!!!!!!!!!!!!!!!!!!!!!!!!!!!!!!!!!!!!!!!!!
c     .new file reading                                              c
!!!!!!!!!!!!!!!!!!!!!!!!!!!!!!!!!!!!!!!!!!!!!!!!!!!!!!!!!!!!!!!!!!!!!!

      subroutine leiturapar(Smaismais,Smenosmais)


      use input
      integer(kind=8)stat1,stat3,stat4,
     &               ai,af,J,vi,ji,ki,vf,jf,kf,
     &               nE,nJ,nki,nvf,njf,nkf
      character(len=8)filename
      real(kind=8)E,ENRG,ReS,ImS
      character(len=60)linha,match
      character(len=45)parte1
      character(len=15)parte2,ENRGSKIP
      character(len=2)k
      complex(kind=8) 
     &        Smaismais(NNRG,Jmax+1,kmax+1,vfmax+1,jfmax+1,kmax+1),     !
     &                                                                  !!  
     &        Smenosmais(NNRG,Jmax+1,kmax+1,vfmax+1,jfmax+1,kmax+1)     !!!    (nE,nJ,nki,nvf,njf,nkf)
     &                                                                  !! 
      parameter(match=
     & ' MATCH:                                                     ')
      PARAMETER(ENRGSKIP=' Energy skipped') 


c-------------J++.new------------------------------------------------c

      do J=0,Jmax
      write(filename,'(i0,a)') J,'++.new' 
      open(unit=J,file=filename,status='old')

      ENRG=ENRG0
102   read(J,'(A60)',IOSTAT=stat1)linha
      if(stat1.eq.0)then
      read(linha,'(a45,a15)')parte1,parte2 
      	IF(parte2.EQ.ENRGSKIP)THEN
      	ENRG=ENRG+DNRG
      	goto 102
      	ELSE
      		if(linha.eq.match)then
      		read(J,'(/,T11,F8.5,3/)')E
      			IF(DABS(E-ENRG).GE.1.0d-5)THEN   ! For differences of 1.0d-5 or more between E and ENRG, we consider the quantities different
      			GOTO 102 
      			ELSEIF(DABS(E-ENRG).LT.1.0d-5)THEN   ! Tolerance of less than 1.0d-5 for E and ENRG to be considered equal
      			ENRG=ENRG+DNRG 
103   			read(J,
     &'(3x,I1,3x,I2,3x,I2,3x,I2,4x,I1,3x,I2,3x,I2,3x,A2,'//
     & '3x,F8.5,2x,F8.5)',
     & IOSTAT=stat3)ai,vi,ji,ki,af,vf,jf,k,ReS,ImS
      				if(stat3.eq.0)then
      					if(((ai.eq.1).and.(af.eq.2))
     &                                  .and.
     &                                  ((vi.eq.v0).and.(ji.eq.j0)))
     &                                  then
      					read(k,'(I2)',IOSTAT=stat4)kf
      						if(stat4.eq.0)then

!%%%%%%%%%%%%%%%%%%%%%%%%%%%%%%%%%%%%%%%%%%%%%%%%%%%%%%%%%%%%%%%%%%%%!       
!Transformation to index the Smaismais matrix with natural numbers   %
      nE=1+nint((E-ENRG0)/DNRG)    !                                 %
      nJ=J+1                       !                                 %
      nki=abs(ki)+1                !                                 %
      nvf=vf+1                     !                                 %
      njf=jf+1                     !                                 %
      nkf=abs(kf)+1                !                                 %
!%%%%%%%%%%%%%%%%%%%%%%%%%%%%%%%%%%%%%%%%%%%%%%%%%%%%%%%%%%%%%%%%%%%%!

      Smaismais(nE,nJ,nki,nvf,njf,nkf)=dcmplx(ReS,ImS)

      						endif ! stat4
      					endif ! ((ai.eq.1).and.(af.eq.2)).and.((vi.eq.v0).and.(ji.eq.j0))
      				goto 103
      				elseif(stat3.gt.0)then
      				goto 102
      				endif ! stat3
      			ENDIF ! dabs(E-ENRG).GE.1.0d-5
      		else ! if linha=match is not satisfied
      		goto 102
      		endif ! linha=match
      	ENDIF ! linha.EQ.ENRGSKIP
      endif ! if stat1=0 

      close(J,status='keep')
      enddo ! J


c-------------J-+.new------------------------------------------------c

      do J=0,Jmax
      write(filename,'(i0,a)') J,'-+.new' 
      open(unit=J,file=filename,status='old')

      ENRG=ENRG0
302   read(J,'(A60)',IOSTAT=stat1)linha
      if(stat1.eq.0)then
      read(linha,'(a45,a15)')parte1,parte2 
      	IF(parte2.EQ.ENRGSKIP)THEN
      	ENRG=ENRG+DNRG
      	goto 302
      	ELSE
      		if(linha.eq.match)then
      		read(J,'(/,T11,F8.5,3/)')E
      			IF(DABS(E-ENRG).GE.1.0d-5)THEN   ! For differences of 1.0d-5 or more between E and ENRG, we consider the quantities different
      			GOTO 302 
      			ELSEIF(DABS(E-ENRG).LT.1.0d-5)THEN   ! Tolerance of less than 1.0d-5 for E and ENRG to be considered equal
      			ENRG=ENRG+DNRG 
303   			read(J,
     &'(3x,I1,3x,I2,3x,I2,3x,I2,4x,I1,3x,I2,3x,I2,3x,A2,'//
     & '3x,F8.5,2x,F8.5)',
     & IOSTAT=stat3)ai,vi,ji,ki,af,vf,jf,k,ReS,ImS
      				if(stat3.eq.0)then
      					if(((ai.eq.1).and.(af.eq.2))
     &                                  .and.
     &                                  ((vi.eq.v0).and.(ji.eq.j0)))
     &                                  then
      					read(k,'(I2)',IOSTAT=stat4)kf
      						if(stat4.eq.0)then

!%%%%%%%%%%%%%%%%%%%%%%%%%%%%%%%%%%%%%%%%%%%%%%%%%%%%%%%%%%%%%%%%%%%%!       
!Transformation to index the Smaismais matrix with natural numbers   %
      nE=1+nint((E-ENRG0)/DNRG)    !                                 %
      nJ=J+1                       !                                 %
      nki=abs(ki)+1                !                                 %
      nvf=vf+1                     !                                 %
      njf=jf+1                     !                                 %
      nkf=abs(kf)+1                !                                 %
!%%%%%%%%%%%%%%%%%%%%%%%%%%%%%%%%%%%%%%%%%%%%%%%%%%%%%%%%%%%%%%%%%%%%!

      Smenosmais(nE,nJ,nki,nvf,njf,nkf)=dcmplx(ReS,ImS)

      						endif ! stat4
      					endif ! ((ai.eq.1).and.(af.eq.2)).and.((vi.eq.v0).and.(ji.eq.j0))
      				goto 303
      				elseif(stat3.gt.0)then
      				goto 302
      				endif ! stat3
      			ENDIF ! dabs(E-ENRG).GE.1.0d-5
      		else ! if linha=match is not satisfied
      		goto 302
      		endif ! linha=match
      	ENDIF ! linha.EQ.ENRGSKIP
      endif ! if stat1=0 

      close(J,status='keep')
      enddo ! J


c--------------------------------------------------------------------c

      return
      end


      subroutine leituraimpar(Smaismenos,Smenosmenos)


      use input
      integer(kind=8)stat1,stat3,stat4,
     &               ai,af,J,vi,ji,ki,vf,jf,kf,
     &               nE,nJ,nki,nvf,njf,nkf
      character(len=8)filename
      real(kind=8)E,ENRG,ReS,ImS
      character(len=60)linha,match
      character(len=45)parte1
      character(len=15)parte2,ENRGSKIP
      character(len=2)k
      complex(kind=8) 
     &                                                                  !
     &        Smaismenos(NNRG,Jmax+1,kmax+1,vfmax+1,jfmax+1,kmax+1),    !!  
     &                                                                  !!!    (nE,nJ,nki,nvf,njf,nkf)
     &        Smenosmenos(NNRG,Jmax+1,kmax+1,vfmax+1,jfmax+1,kmax+1)    !! 
      parameter(match=
     & ' MATCH:                                                     ')
      PARAMETER(ENRGSKIP=' Energy skipped') 


c-------------J+-.new------------------------------------------------c

      do J=0,Jmax
      write(filename,'(i0,a)') J,'+-.new' 
      open(unit=J,file=filename,status='old')

      ENRG=ENRG0
202   read(J,'(A60)',IOSTAT=stat1)linha
      if(stat1.eq.0)then
      read(linha,'(a45,a15)')parte1,parte2 
      	IF(parte2.EQ.ENRGSKIP)THEN
      	ENRG=ENRG+DNRG
      	goto 202
      	ELSE
      		if(linha.eq.match)then
      		read(J,'(/,T11,F8.5,3/)')E
      			IF(DABS(E-ENRG).GE.1.0d-5)THEN   ! For differences of 1.0d-5 or more between E and ENRG, we consider the quantities different
      			GOTO 202 
      			ELSEIF(DABS(E-ENRG).LT.1.0d-5)THEN   ! Tolerance of less than 1.0d-5 for E and ENRG to be considered equal
      			ENRG=ENRG+DNRG 
203   			read(J,
     &'(3x,I1,3x,I2,3x,I2,3x,I2,4x,I1,3x,I2,3x,I2,3x,A2,'//
     & '3x,F8.5,2x,F8.5)',
     & IOSTAT=stat3)ai,vi,ji,ki,af,vf,jf,k,ReS,ImS
      				if(stat3.eq.0)then
      					if(((ai.eq.1).and.(af.eq.2))
     &                                  .and.
     &                                  ((vi.eq.v0).and.(ji.eq.j0)))
     &                                  then
      					read(k,'(I2)',IOSTAT=stat4)kf
      						if(stat4.eq.0)then

!%%%%%%%%%%%%%%%%%%%%%%%%%%%%%%%%%%%%%%%%%%%%%%%%%%%%%%%%%%%%%%%%%%%%!       
!Transformation to index the Smaismais matrix with natural numbers   %
      nE=1+nint((E-ENRG0)/DNRG)    !                                 %
      nJ=J+1                       !                                 %
      nki=abs(ki)+1                !                                 %
      nvf=vf+1                     !                                 %
      njf=jf+1                     !                                 %
      nkf=abs(kf)+1                !                                 %
!%%%%%%%%%%%%%%%%%%%%%%%%%%%%%%%%%%%%%%%%%%%%%%%%%%%%%%%%%%%%%%%%%%%%!

      Smaismenos(nE,nJ,nki,nvf,njf,nkf)=dcmplx(ReS,ImS)

      						endif ! stat4
      					endif ! ((ai.eq.1).and.(af.eq.2)).and.((vi.eq.v0).and.(ji.eq.j0))
      				goto 203
      				elseif(stat3.gt.0)then
      				goto 202
      				endif ! stat3
      			ENDIF ! dabs(E-ENRG).GE.1.0d-5
      		else ! if linha=match is not satisfied
      		goto 202
      		endif ! linha=match
      	ENDIF ! linha.EQ.ENRGSKIP
      endif ! if stat1=0 

      close(J,status='keep')
      enddo ! J


c-------------J--.new------------------------------------------------c

      do J=0,Jmax
      write(filename,'(i0,a)') J,'--.new' 
      open(unit=J,file=filename,status='old')

      ENRG=ENRG0
402   read(J,'(A60)',IOSTAT=stat1)linha
      if(stat1.eq.0)then
      read(linha,'(a45,a15)')parte1,parte2 
      	IF(parte2.EQ.ENRGSKIP)THEN
      	ENRG=ENRG+DNRG
      	goto 402
      	ELSE
      		if(linha.eq.match)then
      		read(J,'(/,T11,F8.5,3/)')E
      			IF(DABS(E-ENRG).GE.1.0d-5)THEN   ! For differences of 1.0d-5 or more between E and ENRG, we consider the quantities different
      			GOTO 402 
      			ELSEIF(DABS(E-ENRG).LT.1.0d-5)THEN   ! Tolerance of less than 1.0d-5 for E and ENRG to be considered equal
      			ENRG=ENRG+DNRG 
403   			read(J,
     &'(3x,I1,3x,I2,3x,I2,3x,I2,4x,I1,3x,I2,3x,I2,3x,A2,'//
     & '3x,F8.5,2x,F8.5)',
     & IOSTAT=stat3)ai,vi,ji,ki,af,vf,jf,k,ReS,ImS
      				if(stat3.eq.0)then
      					if(((ai.eq.1).and.(af.eq.2))
     &                                  .and.
     &                                  ((vi.eq.v0).and.(ji.eq.j0)))
     &                                  then
      					read(k,'(I2)',IOSTAT=stat4)kf
      						if(stat4.eq.0)then

!%%%%%%%%%%%%%%%%%%%%%%%%%%%%%%%%%%%%%%%%%%%%%%%%%%%%%%%%%%%%%%%%%%%%!       
!Transformation to index the Smaismais matrix with natural numbers   %
      nE=1+nint((E-ENRG0)/DNRG)    !                                 %
      nJ=J+1                       !                                 %
      nki=abs(ki)+1                !                                 %
      nvf=vf+1                     !                                 %
      njf=jf+1                     !                                 %
      nkf=abs(kf)+1                !                                 %
!%%%%%%%%%%%%%%%%%%%%%%%%%%%%%%%%%%%%%%%%%%%%%%%%%%%%%%%%%%%%%%%%%%%%!

      Smenosmenos(nE,nJ,nki,nvf,njf,nkf)=dcmplx(ReS,ImS)

      						endif ! stat4
      					endif ! ((ai.eq.1).and.(af.eq.2)).and.((vi.eq.v0).and.(ji.eq.j0))
      				goto 403
      				elseif(stat3.gt.0)then
      				goto 402
      				endif ! stat3
      			ENDIF ! dabs(E-ENRG).GE.1.0d-5
      		else ! if linha=match is not satisfied
      		goto 402
      		endif ! linha=match
      	ENDIF ! linha.EQ.ENRGSKIP
      endif ! if stat1=0 

      close(J,status='keep')
      enddo ! J


c--------------------------------------------------------------------c

      return
      end


!********************************************************************
!********************************************************************
!**     SUBROUTINE WRITE_DJMN COMPUTES THE WIGNER SMALL            **
!**                  D-MATRIX ELEMENTS                             **
!********************************************************************
!********************************************************************

      subroutine write_djmn (dJkikf)


      use input
      integer(kind=8)l,J,ki,vf,jf,kf,Jmin         
      real(kind=8)pi,i,di,theta,dtheta,
     &            jmq,mv,nv,djmn,
     &            dJkikf(160000000) ! overestimated dimension: pay attention to the parameters appearing in DJMN CALCULATION
     
      pi=dacos(-1.0d0)


      l=1

c     i and di are in º,
c     whereas theta and dtheta are in rad
      di=180.0/ntheta
      do i=0.0d0,180.0d0,di

      theta=i*pi/180.0d0

      do vf=0,vfmax,1
      do jf=0,jfmax,1 
      do ki=-1*min(j0,kmax),min(j0,kmax),1
      do kf=-1*min(jf,kmax),min(jf,kmax),1       

      		Jmin=max(abs(ki),abs(kf))

      			do J=Jmin,Jmax,1


      jmq=real(J)
      mv=real(ki)
      nv=real(kf)

      	if(J.eq.0)then ! trivial condition in which 
      	djmn=1.0d0     ! subroutine Wigner_dmatrix
      	else           ! yields an error 


                if((ki.lt.0).and.(kf.lt.0))then

			if(abs(ki).lt.abs(kf))then
                	call Wigner_dmatrix(djmn,jmq,-nv,-mv,theta)
			djmn=djmn
			else
                	call Wigner_dmatrix(djmn,jmq,-mv,-nv,theta)
			djmn=((-1)**(ki-kf))*djmn
			endif

                elseif(((ki.ge.0).and.(kf.lt.0)))then

			if(abs(ki).lt.abs(kf))then
                	call Wigner_dmatrix(djmn,jmq,-nv,mv,pi-theta)
			djmn=((-1)**(J+3*kf))*djmn
			else
                	call Wigner_dmatrix(djmn,jmq,mv,-nv,pi-theta)
			djmn=((-1)**(J+ki+2*kf))*djmn
			endif

                elseif(((ki.lt.0).and.(kf.ge.0)))then

			if(abs(ki).lt.abs(kf))then
                	call Wigner_dmatrix(djmn,jmq,nv,-mv,pi-theta)
			djmn=((-1)**(J+ki+4*kf))*djmn
			else
                	call Wigner_dmatrix(djmn,jmq,-mv,nv,pi-theta)
			djmn=((-1)**(J+2*ki+3*kf))*djmn
			endif             

                elseif(((ki.ge.0).and.(kf.ge.0)))then

			if(abs(ki).lt.abs(kf))then
                	call Wigner_dmatrix(djmn,jmq,nv,mv,theta)
			djmn=((-1)**(kf-ki))*djmn
			else
                	call Wigner_dmatrix(djmn,jmq,mv,nv,theta)
			djmn=djmn
			endif

		endif

	endif

     			dJkikf(l)=djmn
                        l=l+1
      			enddo ! J

      enddo ! kf
      enddo ! ki
      enddo ! jf
      enddo ! vf

      enddo ! i
 
      return
      end
