# Supplementary material for: On the Angular Distribution of the H+Li2 Cross Sections: a Converged Time-Independent Quantum Scattering Study
Source: Sci Rep. 2018 Jan 18;8:1044. doi: 10.1038/s41598-018-19233-0 (PMC5773505; doi:10.1038/s41598-018-19233-0)
Supplement: Supplementary file 1 — Dataset 1 [file 41598_2018_19233_MOESM1_ESM.zip › CS/dcs2ics.f]

!!!!!!!!!!!!!!!!!!!!!!!!!!!!!!!!!!!!!!!!!!!!!!!!!!!!!!!!!!!!!!!!!!!!!!!!
! PROGRAM DSC2ICS INTEGRATES THE REACTION DCS USING THE RECTANGULAR    !
! RULE IN ORDER TO OBTAIN IN FILE ics.dat AN APPROXIMATION TO THE ICS, !     
! WHICH SHOULD BE DIRECTLY COMPARED TO THE int.dat OUTPUT FROM cs.f    !           
!!!!!!!!!!!!!!!!!!!!!!!!!!!!!!!!!!!!!!!!!!!!!!!!!!!!!!!!!!!!!!!!!!!!!!!!

      program dsc2ics


      implicit none
      integer(kind=8)Jmax,v0,j0,vfmax,jfmax,kmax,NNRG,stat1
      real(kind=8)mA,mB,mC,Erovib,ENRG0,DNRG,ntheta
      include 'input_cs'
      integer(kind=8)i,j
      real(kind=8)Etrans,X,pi,theta,theta_rad,dtheta,dtheta_rad,sigma


      pi=dacos(-1.0d0)


      open(unit=689,file='diff.dat',status='old')
      open(unit=789,file='ics.dat',status='unknown')      


51    read(689,'(F5.1,T9,F8.5,T25,E12.5)',IOSTAT=stat1)theta,Etrans,X

      if(stat1.eq.0)then
      	if(dabs(theta-0.0d0).le.1.0d-5)then
      	sigma=0.0d0
      	endif
      	theta_rad=theta*pi/180.0d0
      	dtheta=180.0d0/ntheta
      	dtheta_rad=dtheta*pi/180.0d0

      	sigma = x*2.0d0*pi*dtheta_rad*dsin(theta_rad) + sigma
      	if(dabs(theta-180.0d0).le.1.0d-5)then
      	write(789,'(F8.5,T17,E12.5)')Etrans,sigma
      	endif
        goto 51
      endif

      stop
      end

	
