# Supplementary material for: On the Angular Distribution of the H+Li2 Cross Sections: a Converged Time-Independent Quantum Scattering Study
Source: Sci Rep. 2018 Jan 18;8:1044. doi: 10.1038/s41598-018-19233-0 (PMC5773505; doi:10.1038/s41598-018-19233-0)
Supplement: Supplementary file 1 — Dataset 1 [file 41598_2018_19233_MOESM1_ESM.zip › CS/djmn.f90]

! Taken from:
! Feng, X. M.; Wang, P.; Yang, W.; Jin, G. R. Phys. Rev. E 2015, 92, 043307
!************************************************************************************************************************************************************ 
!  FUNCTIONS: Wigner's d-matrix
!  Methods: (a) Complex Fourier-series expansion of the d-matrix; 
!           (b) the Fourier coefficients are obtained by numerical diagonalizing the angular-momentum operator Jy, using the ZHBEV subroutine of LAPACK.
!
!  update:  (y/m/d) 2015/09/30 by G.R.J
!*************************************************************************************************************************************************************
!    
!   [1] The defination of the term X_{m}=<j,m-1|J_{-}|j,m>, where J_{-} is the ladder operator, 
!       obeying J_{-}|j,m>=X_{m} |j,m-1>, and {|j,m>} eigenvectors of the angular-momentum operator Jz.  
!+++++++++++++++++++++++++++++++++++++++++++++++++++++++++++++++++++	
    function X(j,n)
	real*8 X,n,j
	  X=dsqrt((j+n)*(j-n+1.d0))
	end 

!****************************************************************************************************
!   [2]  The Hermitian matrix of J_{y}
!******************************************************************************************************
	subroutine coeffi(A,Ndim)
	implicit real*8 (a-h,o-z)
	external X
 	integer Ndim,m
    real*8 jmq
	COMPLEX*16 A(Ndim,Ndim), im
! +++++++++++++++++++++++++++++++++++++++++++++++++++++++++++++++
    im=(0.d0,1.d0)
    jmq=(dble(Ndim)-1.d0)/2.d0
  	do i=1,Ndim
		do j=1,Ndim
            A(i,j)=0.d0

           if(i.eq.1) then
	        A(i,i+1)=X(jmq,dble(i)-jmq)*im/(2.d0)
            endif
            if(i.eq.Ndim) then
	        A(i,i-1)=-X(jmq,-dble(i)+jmq+2)*im/(2.d0)
            endif
             
 	       if((i.gt.1).and.(i.lt.Ndim))then
    	        A(i,i+1)=X(jmq,dble(i)-jmq)*im/(2.d0)
	            A(i,i-1)=-X(jmq,-dble(i)+jmq+2)*im/(2.d0)
	       endif
   	    enddo
    enddo
	return
    end

!**************************************************************************************************************************
!   [3] Calculation of the eigenvalues and the right eigenvectors for the Hermitian matrix J_{y}, 
!       using ZHBEV subroutine of LAPACK.            
!****************************************************************************************************************************
    subroutine eigen(A,Eigenvalue,Eigenvec,Ndim)
    character *1 JOBZ,UPLO
    integer Ndim,KD,LDAB,LDZ,INFO
    double precision Eigenvalue(Ndim)
    double precision,allocatable:: RWORK(:)
    double complex,allocatable:: WORK(:),AB(:,:)
    double complex Eigenvec(Ndim,Ndim),A(Ndim,Ndim)
! +++++++++++++++++++++++++++++++++++++++++++++++++++++++++++++++
   JOBZ='V'
   UPLO='U'
   KD=1
   LDAB=KD+1
   LDZ=max(1,Ndim)
   INFO=0
   allocate(AB(LDAB,Ndim),WORK(Ndim),RWORK(max(1,3*Ndim-2)))

   call coeffi(A,Ndim)
    	do i=1,Ndim
		  do j=i,Ndim
		   if(max(1,j-kd).le.i) then
            AB(KD+1+i-j,j)=A(i,j)
		   end if
          enddo
        enddo

   call ZHBEV (JOBZ, UPLO, Ndim, KD, AB, LDAB, Eigenvalue, Eigenvec, LDZ, WORK, RWORK,INFO)

   deallocate(RWORK,WORK,AB)

   end


!**************************************************************************************************************************
!   [4] The subroutine to calculate the Wigner-d matrix and its first-order derivative with various mv and nv for a given {j,theta}
!****************************************************************************************************************************
	subroutine Wigner_dmatrix(djmn,jmq,mv,nv,theta)!,diffwd_matrix)
	integer Ndim,ixx,iyy,mu
    real *8 djmn,jmq,mv,nv, mvar, nvar,theta, wd!, wdderivative, wd_matrix(int(2*jmq+1),int(2*jmq+1)), diffwd_matrix(int(2*jmq+1),int(2*jmq+1))
	double complex  inum
	double precision,allocatable :: Evalue(:),Eigenvalue(:)
    double complex,allocatable :: coeffimatrix(:,:), Eigenvector(:,:)
! +++++++++++++++++++++++++++++++++++++++++++++++++++++++++++++++	
	inum=(0.d0,1.d0)
    Ndim=int(2.d0*jmq+1.d0)

    allocate(Evalue(Ndim),coeffimatrix(Ndim,Ndim),Eigenvector(Ndim,Ndim),Eigenvalue(Ndim))

    call coeffi(coeffimatrix,Ndim)	 
    call eigen(coeffimatrix,Eigenvalue,Eigenvector,Ndim)

!     do ixx=1,Ndim
!	   do iyy=1,Ndim
         ixx=jmq+mv+1
         iyy=jmq+nv+1
         
	      wd=0.d0
		  wdderivative=0.d0
		 
 	      do mu=1,Ndim
		     if(dble(int(jmq)).eq.jmq) then
                Evalue(mu)=dble(floor(Real(Eigenvalue(mu))+0.5d0))
			 else
                Evalue(mu)=dble(floor(Real(Eigenvalue(mu)))+0.5d0)
			 endif
                wd=wd+exp(-inum*Evalue(mu)*theta)*Eigenvector(ixx,mu)*dconjg(Eigenvector(iyy,mu))
!                wdderivative=wdderivative+(-inum*Evalue(mu))*exp(-inum*Evalue(mu)*theta)*Eigenvector(ixx,mu)*dconjg(Eigenvector(iyy,mu))
		  enddo    
		  
!		  wd_matrix(ixx,iyy)=wd
                  djmn=wd
!		  diffwd_matrix(ixx,iyy)=wdderivative
!		end do
!	 end do
		                        
    deallocate(Evalue, coeffimatrix, Eigenvector,Eigenvalue)
	return
    end
