# Supplementary material for: On the Angular Distribution of the H+Li2 Cross Sections: a Converged Time-Independent Quantum Scattering Study
Source: Sci Rep. 2018 Jan 18;8:1044. doi: 10.1038/s41598-018-19233-0 (PMC5773505; doi:10.1038/s41598-018-19233-0)
Supplement: Supplementary file 1 — Dataset 1 [file 41598_2018_19233_MOESM1_ESM.zip › CS/input_cs]

      parameter(Jmax= )   ! Total angular momentum truncation parameter
      parameter(v0= )     ! Initial vibrational quantum number
      parameter(j0= )     ! Initial rotational quantum number
      parameter(Erovib= ) ! Erovib(v0,j0)
      parameter(vfmax= )  ! Maximum final vibrational quantum number, verified in the construction of the basis functions in the .new file
      parameter(jfmax= )  ! Maximum final rotational quantum number, jmax input in .d file
      parameter(kmax= )   ! Helicity truncation parameter, input in .d file
      parameter(mA= )     ! mass of A atom in Kg
      parameter(mB= )     ! mass of B atom in Kg
      parameter(mC= )     ! mass of C atom in Kg
      parameter(ENRG0= )  ! Initial scattering energy, enrg input in .d file
      parameter(DNRG= )   ! Scattering energy step, input in .d file
      parameter(NNRG= )   ! Number of scattering energies, input in .d file
      parameter(ntheta= ) ! number of theta grids between 0 and 180º

! Reference:
! Skouteris, D.; Castillo, J. F.; Manolopoulos, D. E. Comp. Phys. Comm. 2000, 133, 128–135.
